# Supplementary material for: Evaluation of the B.strong Queensland Indigenous Health Worker Brief Intervention Training Program for Multiple Health Risk Behaviours
Source: Int J Environ Res Public Health. 2021 Apr 16;18(8):4220. doi: 10.3390/ijerph18084220 (PMC8073127; doi:10.3390/ijerph18084220)
Supplement: Supplementary file 1 [file ijerph-18-04220-s001.zip]

Archive with 1 entries (1 files):
- ijerph-1155639-supplementary.pdf
